# Supplementary material for: Integrated Transcriptome and Proteome Analysis Revealed the Regulatory Mechanism of Hypocotyl Elongation in Pakchoi
Source: Int J Mol Sci. 2023 Sep 7;24(18):13808. doi: 10.3390/ijms241813808 (PMC10531338; doi:10.3390/ijms241813808)
Supplement: Supplementary file 1 [file ijms-24-13808-s001.zip]

Archive with 1 entries (1 files):
- ijms-2582609-supplementary.pdf
